# Supplementary material for: Effects of Sericea Lespedeza Supplementation on Steers Grazing Wild-Type Endophyte-Infected Tall Fescue
Source: Animals (Basel). 2025 Jan 28;15(3):373. doi: 10.3390/ani15030373 (PMC11816162; doi:10.3390/ani15030373)
Supplement: Supplementary file 1 [file animals-15-00373-s001.zip]

Archive with 1 entries (1 files):
- animals-3410437-supplementary.pdf
